# Supplementary material for: Survey of Freshly Harvested Oat Grains from Southern Brazil Reveals High Incidence of Type B Trichothecenes and Associated Fusarium Species
Source: Toxins (Basel). 2021 Dec 1;13(12):855. doi: 10.3390/toxins13120855 (PMC8706650; doi:10.3390/toxins13120855)
Supplement: Supplementary file 1 [file toxins-13-00855-s001.zip]

Archive with 1 entries (1 files):
- toxins-1477728-supplementary.xlsx
